# Supplementary material for: Glyphosate as a Food Contaminant: Main Sources, Detection Levels, and Implications for Human and Public Health
Source: Foods. 2024 May 28;13(11):1697. doi: 10.3390/foods13111697 (PMC11171990; doi:10.3390/foods13111697)
Supplement: Supplementary file 1 [file foods-13-01697-s001.zip]

Archive with 1 entries (1 files):
- foods-2970732-supplementary.pdf
